# Supplementary material for: Alcohol Intake, Cardiometabolic Risk, Fibrosis, and Gut Microbiota in Steatotic Liver Disease: A Population-Based Health Checkup Study
Source: J Clin Med. 2026 Apr 9;15(8):2860. doi: 10.3390/jcm15082860 (PMC13116397; doi:10.3390/jcm15082860)
Supplement: Supplementary file 1 [file jcm-15-02860-s001.zip]

Archive with 1 entries (1 files):
- jcm-4201180-supplementary.pdf
